# Supplementary material for: Effects of Resource Availability and Antibiotic Residues on Intestinal Antibiotic Resistance in Bellamya aeruginosa
Source: Microorganisms. 2023 Mar 16;11(3):765. doi: 10.3390/microorganisms11030765 (PMC10058807; doi:10.3390/microorganisms11030765)
Supplement: Supplementary file 1 [file microorganisms-11-00765-s001.zip]

Archive with 1 entries (1 files):
- microorganisms-2263048-supplementary.pdf
